# Supplementary material for: Exosomal circ_0026611 contributes to lymphangiogenesis by reducing PROX1 acetylation and ubiquitination in human lymphatic endothelial cells (HLECs)
Source: Cell Mol Biol Lett. 2023 Feb 17;28:13. doi: 10.1186/s11658-022-00410-z (PMC9936748; doi:10.1186/s11658-022-00410-z)
Supplement: Supplementary file 2 — Additional file 2: Table S1. Related information on sequences. [file 11658_2022_410_MOESM2_ESM.xlsx]

## Sheet: Sheet1
Supplementary Table 1 Related sequences
Name	Primer Sequences used for qPCR
circ_0026611-forward (F)	CCGTTAGTCTTTTCTTCACTTCCG
circ_0026611-reverse (R)	CCAAGCACTGGGCTAAAACG
PROX1-F	TCACCCGCAAGATATCACCG
PROX1-R	CAGATGCTGTCCCTACCGTC
GAPDH-F	CTCTGCTCCTCCTGTTCGAC
GAPDH-R	TTCCCGTTCTCAGCCTTGAC
U6-F	TCCCTTCGGGGACATCCG
U6-R	AATTTTGGACCATTTCTCGATTTGT
Plasmids	Sequences (5' > 3')
sh-NC (for circ_0026611 )	CCGGTTGTTTTCCACGACTAACGGGCTCGAGTTGTTTTCCACGACTAACGGG
sh-circ_0026611#1	CCGGTTGTTTTCCACCCCGTTAGTCCTCGAGGACTAACGGGGTGGAAAACAATTTTTG
sh-circ_0026611#2	CCGGTTTTCCACCCCGTTAGTCTTTCTCGAGAAAGACTAACGGGGTGGAAAATTTTTG
sh-NC (for PROX1)	CCGGTTTTCACTCCAATGTCAACTCCTCGAGGAGTTGACATTGGAGTGAAAATTTTTG
sh-PROX1#1	CACCGTTTTCACTCCAATGTCAACTCCTCGAGGAGTTGACATTGGAGTGAAAA
sh-PROX1#2	CACCGTGGTTTTCCCCATTGACTGCACTCGAGTGCAGTCAATGGGGAAAACCA
pcDNA3.1/circ_0026611	CCCGTTAGTCTTTTCTTCACTTCCGTTGAGTTCCGCCTCGCCGTTTGTCCCTTGCGGTACCCGTCCGCATACGAATCTAGCCCGGGAACCGAGTTGCGGGAGTGCGGTCTGTGCCGTTCCGGCCAGGAGTTTGCCGACTGCAGACGTCCTGCGAACCGGCAAGATGTGCTCTCTGGGGTTGTTCCCTCCTCCACCGCCTCGGGGTCAAGTCACCCTATATGAGCACAATAACGAGCTGGTGACGGGCAGTAGCTATGAGAGCCCGCCCCCCGACTTCCGGGGCCAGGTGGCCAGGGCGAGGAGGGAGGGGACCTACAGGCATGGGGGCGGAGTCGGGGACTACTGGGGAAAGGAGGCAGTGTGACAGGGGCAGGGTCACAGAGTCTGGCGGAGTGGAAA…
pcDNA3.1/PROX1	atgcctgaccatgacagcacagccctcttaagccggcaaaccaagaggagaagagttgacattggagtgaaaaggacggtagggacagcatctgcattttttgctaaggcaagagcaacgttttttagtgccatgaatccccaaggttctgagcaggatgttgagtattcagtggtgcagcatgcagatggggaaaagtcaaatgtactccgcaagctgctgaagagggcgaactcgtatgaagatgccatgatgccttttccaggagcaaccataatttcccagctgttgaaaaataacatgaacaaaaatggtggcacggagcccagtttccaagccagcggtctctctagtacaggctccgaagtacatcaggaggatatatgcagcaactcttca…
